# Supplementary material for: Gene Expression Deconvolution for Uncovering Molecular Signatures in Response to Therapy in Juvenile Idiopathic Arthritis
Source: PLoS One. 2016 May 31;11(5):e0156055. doi: 10.1371/journal.pone.0156055 (PMC4887077; doi:10.1371/journal.pone.0156055)
Supplement: S2 Table — ISOpure-S1 results (page 1) and the standard t-test results (page 2). (XLSX) [file pone.0156055.s006.xlsx]

## Sheet: ISOpure top genes
Up-regulated Genes					Down-regulated Genes
Gene	Description	ISOpure fold change (log2 difference)	average raw pre-treatment	average raw post-treatment	Gene	Description	ISOpure fold change (log2 difference)	average pre-treatment	average post-treatment
LOC731682		2.6453	217.616	238.172	DEFA3	Defensin, alpha 3, neutrophil-specific	-6.0772	6190.89	2683.2
PDZK1IP1	PDZK1 interacting protein 1	2.342	758.527	719.574	LOC728358		-6.0594	5180.04	2236.36
FCER1A	Fc fragment of IgE, high affinity I, receptor for; alpha polypeptide	2.2564	1904.75	2328.26	LOC649923		-5.9606	577.881	328.431
IL8	Interleukin 8	2.054	946.077	922.65	DEFA1	Defensin, alpha 1	-5.9032	11139.4	5161.96
IL8RB	Interleukin 8 receptor, beta	1.7834	6630.71	6518.38	LOC653600		-5.7557	2079.82	781.053
D4S234E	DNA segment on chromosome 4 (unique) 234 expressed sequence	1.718	454.663	482.771	MGC29506	Hypothetical protein MGC29506	-5.7433	968.823	495.381
NFXL1	Nuclear transcription factor, X-box binding-like 1	1.6299	341.844	339.553	IGJ	Immunoglobulin J polypeptide, linker protein for immunoglobulin alpha and mu polypeptides	-5.7033	1471.11	866.267
MFF		1.5906	194.089	186.32	ZDHHC19	Zinc finger, DHHC-type containing 19	-5.5842	922.898	213.249
PTPRC	Protein tyrosine phosphatase, receptor type, C	1.5112	639.05	679.162	IFI44L	Interferon-induced protein 44-like	-5.3742	2093.95	1238.04
FOS	V-fos FBJ murine osteosarcoma viral oncogene homolog	1.5076	1012.68	984.278	LOC652775		-5.2237	560.102	284.322
HOPX	HOP homeobox	1.5019	327.674	358.477	IGLL1	Immunoglobulin lambda-like polypeptide 1	-5.1966	3305.3	2098.85
PI3	Peptidase inhibitor 3, skin-derived (SKALP)	1.4995	2904.48	2094.71	IFI27	Interferon, alpha-inducible protein 27	-5.143	2322.33	1031.8
JMJD1C	Jumonji domain containing 1C	1.4862	968.355	997.402	ISG15	ISG15 ubiquitin-like modifier	-5.1014	1495.67	895.267
ITM2B	Integral membrane protein 2B	1.4853	7636.54	7486.64	TNFRSF17	Tumor necrosis factor receptor superfamily, member 17	-5.0271	510.095	321.424
FFAR2	Free fatty acid receptor 2	1.4461	4138.01	3500.05	LOC652493		-4.9504	5327	3062.4
MGC72104		1.4327	774.513	735.594	C19ORF59		-4.9032	2875.91	1237.61
LOC643319	Hypothetical LOC643319	1.4142	1333.82	1321.54	ELA2	Elastase 2, neutrophil	-4.7896	831.576	391.755
MYL4	Myosin, light chain 4, alkali; atrial, embryonic	1.4033	1972.31	1650.08	TXNDC5	Thioredoxin domain containing 5	-4.7326	626.147	359.497
FAM126B	Family with sequence similarity 126, member B	1.3749	642.37	623.372	LOC652694		-4.6712	1808.42	1009.43
DUSP1	Dual specificity phosphatase 1	1.3681	6038.08	5528.83	HES4	Hairy and enhancer of split 4 (Drosophila)	-4.647	878.639	530.925
CLEC2B	C-type lectin domain family 2, member B	1.3422	582.256	535.862	DEFA4	Defensin, alpha 4, corticostatin	-4.6007	687.547	360.18
CCDC15	Coiled-coil domain containing 15	1.3324	317.596	326.029	HBG2	Hemoglobin, gamma G	-4.5867	44187.5	39121.3
KLRD1	Killer cell lectin-like receptor subfamily D, member 1	1.3238	563.876	605.784	FAM46C	Family with sequence similarity 46, member C	-4.555	7445.89	4868.38
TAGAP	T-cell activation GTPase activating protein	1.3213	639.92	670.267	LOC388588	Hypothetical gene supported by BC035379; BC042129	-4.521	3401.58	2070.45
FAR2		1.3159	595.499	502.634	DYSF	Dysferlin, limb girdle muscular dystrophy 2B (autosomal recessive)	-4.501	3917.59	2285.27
C18ORF10	Chromosome 18 open reading frame 10	1.3147	504.446	474.52	ATG16L2	ATG16 autophagy related 16-like 2 (S. cerevisiae)	-4.4957	1082.59	745.427
C12ORF35	Chromosome 12 open reading frame 35	1.3102	1999.39	1930.24	ITGA2B	Integrin, alpha 2b (platelet glycoprotein IIb of IIb/IIIa complex, antigen CD41)	-4.4411	886.743	550.276
SOD2	Superoxide dismutase 2, mitochondrial	1.2916	6237.34	4727.85	LOC647450		-4.4059	4175.88	2490.59
TCN1	Transcobalamin I (vitamin B12 binding protein, R binder family)	1.2866	595.726	477.671	LOC440313	Hypothetical gene supported by AK127131	-4.3623	3490.22	2722.44
SNHG5	Small nucleolar RNA host gene (non-protein coding) 5	1.2843	2600.46	2674.6	HBG1	Hemoglobin, gamma A	-4.3366	41713.6	37894.7
DPM1	Dolichyl-phosphate mannosyltransferase polypeptide 1, catalytic subunit	1.2821	1525.25	1538.33	GLDC	Glycine dehydrogenase (decarboxylating)	-4.3153	255.474	148.422
MORC3	MORC family CW-type zinc finger 3	1.259	329.058	338.711	GMPR	Guanosine monophosphate reductase	-4.3013	1600.77	1096.29
NOV	Nephroblastoma overexpressed gene	1.257	383.153	400.517	ALAS2	Aminolevulinate, delta-, synthase 2 (sideroblastic/hypochromic anemia)	-4.2375	13331	9120.53
FPR2		1.252	1896.6	1842.27	SELENBP1	Selenium binding protein 1	-4.1458	1399.43	975.514
C5ORF41	Adult retina protein	1.2168	1231.33	1121.45	VWCE	Von Willebrand factor C and EGF domains	-4.0776	721.209	476.652
FBXO7	F-box protein 7	1.2139	4150.31	3680.41	RNF10	Ring finger protein 10	-4.0629	1275.07	812.555
STAT4	Signal transducer and activator of transcription 4	1.213	978.736	1093.98	HK3	Hexokinase 3 (white cell)	-4.0146	1519.49	975.789
ABHD5	Abhydrolase domain containing 5	1.2081	587.338	563.789	SUPT5H	Suppressor of Ty 5 homolog (S. cerevisiae)	-4.0095	832.227	679.787
CCR3	Chemokine (C-C motif) receptor 3	1.2052	517.405	487.793	LOC651751		-3.9785	943.561	614.066
THBS1	Thrombospondin 1	1.1975	351.414	337.7	ATHL1	ATH1, acid trehalase-like 1 (yeast)	-3.9777	1094.56	827.751
ACTA2	Actin, alpha 2, smooth muscle, aorta	1.197	852.562	761.264	LOC100008589		-3.8726	396.198	301.797
EIF1AY	Eukaryotic translation initiation factor 1A, Y-linked	1.1909	428.263	361.063	ERAF	Erythroid associated factor	-3.8476	6481.6	4621.77
FAM174A		1.1755	339.174	334.38	SLC6A8	Solute carrier family 6 (neurotransmitter transporter, creatine), member 8	-3.7877	461.355	304.521
GNA13	Guanine nucleotide binding protein (G protein), alpha 13	1.1733	1141	1127.02	NOL10	Nucleolar protein 10	-3.7695	571.444	433.828
TLR6	Toll-like receptor 6	1.1686	974.662	891.551	CDC20	Cell division cycle 20 homolog (S. cerevisiae)	-3.7628	386.703	240.244
ANXA1	Annexin A1	1.1619	6099.23	6203.47	SLC6A10P	Solute carrier family 6 (neurotransmitter transporter, creatine), member 10 (pseudogene)	-3.7354	461.729	310.823
GPR56	G protein-coupled receptor 56	1.1583	878.378	853.52	HBM	Hemoglobin, mu	-3.7184	7030.72	4811.88
LOC389599		1.1553	2064.92	1694.02	EPB49	Erythrocyte membrane protein band 4.9 (dematin)	-3.7032	1434.26	972.11
LOC643031		1.1515	4049.1	4032.68	LOC642113		-3.7016	6665.08	4478.03
PIGB	Phosphatidylinositol glycan anchor biosynthesis, class B	1.1514	677.589	672.208	RBM38	RNA binding motif protein 38	-3.6953	2897.73	2120.87
TARP	TCR gamma alternate reading frame protein	1.1473	460.492	458.629	DGCR2	DiGeorge syndrome critical region gene 2	-3.6863	747.878	560.302
MAP2K1IP1	Mitogen-activated protein kinase kinase 1 interacting protein 1	1.1457	1257.8	1262.23	EIF2C2	Eukaryotic translation initiation factor 2C, 2	-3.6652	950.66	688.65
HS.516646		1.1449	886.449	843.287	LCN2	Lipocalin 2 (oncogene 24p3)	-3.6509	1623.64	961.07
LOC646463		1.1433	521.654	512.86	UBXN6		-3.5958	6341.24	4595.17
GNG10	Guanine nucleotide binding protein (G protein), gamma 10	1.1404	1271.07	1209.6	MICAL1	Microtubule associated monoxygenase, calponin and LIM domain containing 1	-3.5663	903.64	631.414
SGK	Serum/glucocorticoid regulated kinase	1.1379	2734.19	2820.33	HBQ1	Hemoglobin, theta 1	-3.5518	4223.07	2937.23
LRRFIP1	Leucine rich repeat (in FLII) interacting protein 1	1.1349	1942.26	1617.01	C16ORF7	Chromosome 16 open reading frame 7	-3.5329	662.445	431.256
LOC644063	Similar to heterogeneous nuclear ribonucleoprotein K	1.1345	858.942	978.023	CEACAM8	Carcinoembryonic antigen-related cell adhesion molecule 8	-3.5185	325.953	198.878
LOC652755		1.1335	229.192	207.188	SLC25A37	Solute carrier family 25, member 37	-3.4563	13555.1	9849.19
FGFBP2	Fibroblast growth factor binding protein 2	1.1331	1524.02	1536.28	FURIN	Furin (paired basic amino acid cleaving enzyme)	-3.4543	449.61	313.481
FOLR3	Folate receptor 3 (gamma)	1.1329	2428.22	2175.29	NBEAL2	Neurobeachin-like 2	-3.3987	1006.44	696.211
ABHD3	Abhydrolase domain containing 3	1.1317	793.766	771.256	SCO2		-3.3254	1755.94	1198.09
WASPIP		1.1256	1816.68	1820.23	GMIP	GEM interacting protein	-3.314	678.41	506.76
SNCA	Synuclein, alpha (non A4 component of amyloid precursor)	1.1181	8461.32	7165.05	MMP9	Matrix metallopeptidase 9 (gelatinase B, 92kDa gelatinase, 92kDa type IV collagenase)	-3.3101	3738.77	2047.04
LOC439949	Hypothetical gene supported by AY007155	1.117	763.697	775.484	C20ORF108	Chromosome 20 open reading frame 108	-3.3033	1478.17	1048.59
IL2RB	Interleukin 2 receptor, beta	1.1154	2074.52	2209.6	RETN	Resistin	-3.301	313.437	190.926
PELI1	Pellino homolog 1 (Drosophila)	1.1093	1689.04	1575.58	IL4R	Interleukin 4 receptor	-3.2951	724.311	507.908
ELOVL5	ELOVL family member 5, elongation of long chain fatty acids (FEN1/Elo2, SUR4/Elo3-like, yeast)	1.1069	1055.85	1022.87	MYO1F	Myosin IF	-3.2872	1428.05	1026.46
ITGB3	Integrin, beta 3 (platelet glycoprotein IIIa, antigen CD61)	1.1062	532.283	472.01	IFITM3	Interferon induced transmembrane protein 3 (1-8U)	-3.2791	11139	5913.6
GPR109A	G protein-coupled receptor 109A	1.0977	424.752	364.742	HS.347034		-3.2651	261.97	205.597
HLA-DQA1	Major histocompatibility complex, class II, DQ alpha 1	1.0963	3030.45	3223.24	MAP3K11	Mitogen-activated protein kinase kinase kinase 11	-3.2621	530.87	391.252
ZFP36L1	Zinc finger protein 36, C3H type-like 1	1.0959	1192.21	1061.4	HS.436134		-3.2539	270.805	223.791
KLRC1	Killer cell lectin-like receptor subfamily C, member 1	1.0879	190.879	186.949	ABCA7	ATP-binding cassette, sub-family A (ABC1), member 7	-3.2503	281.633	213.883
RAD21	RAD21 homolog (S. pombe)	1.0867	707.381	677.953	PLCB2	Phospholipase C, beta 2	-3.239	1170.65	903.871
LOC389787		1.0865	3558.03	3841.55	BAT3	HLA-B associated transcript 3	-3.2361	534.911	406.597
HS.560343		1.0865	426.799	446.695	LOC441124	Hypothetical gene supported by AK093729; BX647918	-3.2053	433.688	301.427
IL6R	Interleukin 6 receptor	1.0852	554.45	536.925	SLC38A5	Solute carrier family 38, member 5	-3.2049	321.072	223.906
RGS2	Regulator of G-protein signaling 2, 24kDa	1.0799	13842.2	12828	ABP1	Amiloride binding protein 1 (amine oxidase (copper-containing))	-3.1841	377.567	158.319
HLA-A29.1		1.0762	10508	9313.68	CLCN7	Chloride channel 7	-3.1798	2646.72	2168.85
MYOM2	Myomesin (M-protein) 2, 165kDa	1.0742	716.904	774.378	PNMA3	Paraneoplastic antigen MA3	-3.1691	265.333	221.124
DHRS9	Dehydrogenase/reductase (SDR family) member 9	1.0736	827.662	747.099	ARG1	Arginase, liver	-3.1481	556.46	294.914
JAK1	Janus kinase 1 (a protein tyrosine kinase)	1.0732	1573.51	1679.63	HS.563486		-3.1443	293.774	223.7
CSF2RB	Colony stimulating factor 2 receptor, beta, low-affinity (granulocyte-macrophage)	1.0671	324.585	284.911	LOC401845		-3.1378	302.219	198.396
CHMP5	Chromatin modifying protein 5	1.0593	980.432	921.254	GAA	Glucosidase, alpha; acid (Pompe disease, glycogen storage disease type II)	-3.1377	373.889	286.276
APOBEC3G	Apolipoprotein B mRNA editing enzyme, catalytic polypeptide-like 3G	1.0586	843.726	827.407	BATF2	Basic leucine zipper transcription factor, ATF-like 2	-3.1302	241.528	159.931
LOC730820		1.0519	1885.77	1826.63	CORO7	Coronin 7	-3.1025	610.481	472.221
CTBS	Chitobiase, di-N-acetyl-	1.0503	836.862	731.362	GPR175	G protein-coupled receptor 175	-3.0871	4568.46	3735.82
CX3CR1	Chemokine (C-X3-C motif) receptor 1	1.0458	2141.93	2219.21	HP	Haptoglobin	-3.0697	258.287	165.444
CD46	CD46 molecule, complement regulatory protein	1.0451	1747.94	1734.04	ST6GALNAC4	ST6 (alpha-N-acetyl-neuraminyl-2,3-beta-galactosyl-1,3)-N-acetylgalactosaminide alpha-2,6-sialyltransferase 4	-3.0621	436.014	322.743
NAMPT		1.0447	4809.47	4325.42	GRINA	Glutamate receptor, ionotropic, N-methyl D-asparate-associated protein 1 (glutamate binding)	-3.0606	1553.03	1014.7
MYADM	Myeloid-associated differentiation marker	1.0443	3136.69	2961.46	HLA-DRB1	Major histocompatibility complex, class II, DR beta 1	-3.0602	849.016	789.876
HSP90AA1	Heat shock protein 90kDa alpha (cytosolic), class A member 1	1.0425	3187.84	3194.14	HS.572130		-3.0153	306.748	216.61
CENTB2	Centaurin, beta 2	1.0417	695.737	685.842	AZU1	Azurocidin 1 (cationic antimicrobial protein 37)	-3.0096	199.878	136.412
NFE2L2	Nuclear factor (erythroid-derived 2)-like 2	1.0388	1129.54	1128.6	DNM2	Dynamin 2	-3.0027	608.675	467.445
IKIP	IKK interacting protein	1.037	258.868	260.865	TMEM176A	Transmembrane protein 176A	-2.9456	397.217	325.806
JARID2	Jumonji, AT rich interactive domain 2	1.0328	1359.68	1356.31	PPP2R5B	Protein phosphatase 2, regulatory subunit B', beta isoform	-2.9419	339.189	256.937
MNDA	Myeloid cell nuclear differentiation antigen	1.0302	7442.7	7342.46	OLFM4	Olfactomedin 4	-2.9334	337.137	172.705
PTGER2	Prostaglandin E receptor 2 (subtype EP2), 53kDa	1.029	561.289	604.979	AXUD1	AXIN1 up-regulated 1	-2.9275	1689.7	1108.43
XYLT1	Xylosyltransferase I	1.0259	195.514	179.57	SFRP1	Secreted frizzled-related protein 1	-2.9257	144.17	117.104
ARHGAP15	Rho GTPase activating protein 15	1.0254	3585.47	3501.41	TRIM25	Tripartite motif-containing 25	-2.9203	1269.02	855.609
UTS2	Urotensin 2	1.0249	159.861	147.368	PARP12	Poly (ADP-ribose) polymerase family, member 12	-2.9202	923.374	687.742
TSPAN5	Tetraspanin 5	1.0229	2406.62	2199.95	HS.570229		-2.9041	272.365	174.812
PTGER4	Prostaglandin E receptor 4 (subtype EP4)	1.0221	1155.75	1237.37	HS.185764		-2.901	235.756	176.967
PPM1A	Protein phosphatase 1A (formerly 2C), magnesium-dependent, alpha isoform	1.0192	384.995	355.651	CCL8	Chemokine (C-C motif) ligand 8	-2.8994	205.298	145.861
SAMD3	Sterile alpha motif domain containing 3	1.0175	630.182	623.709	HS.452445		-2.8832	342.21	280.613
HIST1H2AC	Histone cluster 1, H2ac	1.0175	2690.07	2678.16	BPI	Bactericidal/permeability-increasing protein	-2.8775	336.576	227.84
LMBRD1	LMBR1 domain containing 1	1.0172	2310.1	2312.4	MPO	Myeloperoxidase	-2.874	267.453	167.198
ZNF329	Zinc finger protein 329	1.0154	326.98	337.343	SERPING1	Serpin peptidase inhibitor, clade G (C1 inhibitor), member 1, (angioedema, hereditary)	-2.8686	315.322	203.154
GNAQ	Guanine nucleotide binding protein (G protein), q polypeptide	1.0147	439.773	441.951	RIN3	Ras and Rab interactor 3	-2.864	392.423	305.077
HS.537004		1.0131	422.774	401.871	IRF7	Interferon regulatory factor 7	-2.8542	1650.47	1127.82
CD8A	CD8a molecule	1.0115	1687.24	1623.44	KIAA1881	KIAA1881	-2.8483	336.722	226.273
LBR	Lamin B receptor	1.0109	504.579	506.71	HS.544409		-2.8295	387.825	310.718
BID	BH3 interacting domain death agonist	1.0104	621.74	562.701	SLC9A8	Solute carrier family 9 (sodium/hydrogen exchanger), member 8	-2.8227	431.348	299.594
LOC642083		1.0097	209.835	207.51	CA1	Carbonic anhydrase I	-2.8154	1967.13	1269
VPS4B	Vacuolar protein sorting 4 homolog B (S. cerevisiae)	1.0083	2272.19	2259.92	CD38	CD38 molecule	-2.8103	351	234.013
RPS6KA5	Ribosomal protein S6 kinase, 90kDa, polypeptide 5	1.0071	558.215	555.381	CCDC88B	Coiled-coil domain containing 88B	-2.8101	353.994	280.774
TMEM43	Transmembrane protein 43	1.0071	2091.46	2030.69	PARP10	Poly (ADP-ribose) polymerase family, member 10	-2.8099	395.141	300.83
RPS23	Ribosomal protein S23	1.0068	2630.33	2867.62	C17ORF62	Chromosome 17 open reading frame 62	-2.8014	1856.18	1349.01
GTF2IP1	General transcription factor II, i, pseudogene 1	1.0031	575.535	570.34	CYP27A1	Cytochrome P450, family 27, subfamily A, polypeptide 1	-2.7979	972.835	703.329
CHIC2	Cysteine-rich hydrophobic domain 2	1.0026	2080.53	1957.05	PNPLA2	Patatin-like phospholipase domain containing 2	-2.7968	880.916	634.208
SPPL2A	Signal peptide peptidase-like 2A	1.0018	1270.25	1102.12	OTOF	Otoferlin	-2.7775	221.852	141.228
LOC387882		0.9961	874.868	835.235	DKFZP761E198	DKFZp761E198 protein	-2.7744	405.687	275.289
SDCBP	Syndecan binding protein (syntenin)	0.9952	3670.39	3600.48	HBD	Hemoglobin, delta	-2.7722	8219	6209.6
P2RY10	Purinergic receptor P2Y, G-protein coupled, 10	0.9941	396.858	425.68	STAT2	Signal transducer and activator of transcription 2, 113kDa	-2.7602	4587.87	3444.85
LILRA2		0.9934	3830.08	3308.33	WASF2	WAS protein family, member 2	-2.755	1156.06	869.601
HS.570385		0.9875	209.253	198.636	ACSS1	Acyl-CoA synthetase short-chain family member 1	-2.7438	459.195	384.499
MTHFS	5,10-methenyltetrahydrofolate synthetase (5-formyltetrahydrofolate cyclo-ligase)	0.9857	1315.38	1267.69	LOC642678		-2.7375	298.834	240.194
CASP8	Caspase 8, apoptosis-related cysteine peptidase	0.9855	256.639	254.329	KIAA1683	KIAA1683	-2.7321	275.508	224.99
RSBN1L	Round spermatid basic protein 1-like	0.9848	514.248	520.129	PRSS33	Protease, serine, 33	-2.7262	267.436	244.135
CDKN1B	Cyclin-dependent kinase inhibitor 1B (p27, Kip1)	0.9823	1556.62	1540.71	HBE1	Hemoglobin, epsilon 1	-2.725	890.502	709.113
FAM45A	Family with sequence similarity 45, member A	0.9822	1195.92	1157.43	NDST1	N-deacetylase/N-sulfotransferase (heparan glucosaminyl) 1	-2.7248	344.578	270.735
STAG2	Stromal antigen 2	0.9816	424.258	419.081	STAB1	Stabilin 1	-2.723	190.06	149.322
LOC347376		0.9814	1372.77	1275.16	LOC441268	Hypothetical gene supported by BC044942	-2.7224	429.855	312.7
RNF13	Ring finger protein 13	0.9812	692.914	641.329	LAMA5	Laminin, alpha 5	-2.7204	263.101	226.849
NCK1	NCK adaptor protein 1	0.9797	876.353	930.387	UBE2O	Ubiquitin-conjugating enzyme E2O	-2.7064	528.617	418.93
EGLN1	Egl nine homolog 1 (C. elegans)	0.9784	341.162	318.192	HERC5	Hect domain and RLD 5	-2.7022	4059.48	2770.88
PROK2	Prokineticin 2	0.9784	8961.27	7676.75	HS.569948		-2.6837	198.543	156.162
HS.356079		0.9776	937.815	1032.67	LY6E	Lymphocyte antigen 6 complex, locus E	-2.6831	4022.46	2634.47
HSPH1	Heat shock 105kDa/110kDa protein 1	0.9752	1031.41	1159.21	APOE	Apolipoprotein E	-2.6693	236.572	111.947
SLC22A4	Solute carrier family 22 (organic cation transporter), member 4	0.974	602.197	478.211	CDC34	Cell division cycle 34 homolog (S. cerevisiae)	-2.6621	931.799	667.868
COMMD8	COMM domain containing 8	0.9686	417.613	439.436	E2F2	E2F transcription factor 2	-2.6621	2097.7	1635.16
ACTR3	ARP3 actin-related protein 3 homolog (yeast)	0.9666	700.021	659.857	MVP	Major vault protein	-2.6582	1398.79	1022.28
STK40	Serine/threonine kinase 40	0.9659	1853.53	1588.93	FAM134A	Family with sequence similarity 134, member A	-2.6476	599.694	447.947
FGL2	Fibrinogen-like 2	0.9646	7964.12	8117.75	RBPMS2	RNA binding protein with multiple splicing 2	-2.6107	537.451	487.067
YPEL5	Yippee-like 5 (Drosophila)	0.9636	2860.63	2716.26	POU2AF1	POU class 2 associating factor 1	-2.6032	301.925	242.563
NCF1	Neutrophil cytosolic factor 1, (chronic granulomatous disease, autosomal 1)	0.9589	5778.52	5619.03	CCNB2	Cyclin B2	-2.6007	262.485	183.75
TMEM154	Transmembrane protein 154	0.9561	3087.09	2799.46	RAP1GAP	RAP1 GTPase activating protein	-2.5984	656.565	434.785
C20ORF111	Chromosome 20 open reading frame 111	0.955	1798.51	1693.31	HS.562039		-2.5948	166.768	133.911
KLRF1	Killer cell lectin-like receptor subfamily F, member 1	0.9504	463.991	496.549	TYMS	Thymidylate synthetase	-2.5946	322.121	221.053
KLRB1	Killer cell lectin-like receptor subfamily B, member 1	0.95	4484.76	5061.4	TMOD1	Tropomodulin 1	-2.5679	1118.75	812.139
KIF2A	Kinesin heavy chain member 2A	0.9463	695.453	679.801	MAN2C1	Mannosidase, alpha, class 2C, member 1	-2.5647	334.306	274.864
KLRG1	Killer cell lectin-like receptor subfamily G, member 1	0.9454	603.367	620.832	HS.548415		-2.5398	237.959	181.183
GNG2	Guanine nucleotide binding protein (G protein), gamma 2	0.945	750.819	765.025	MCOLN1	Mucolipin 1	-2.5226	877.595	683.971
TRIM58	Tripartite motif-containing 58	0.9447	1808.91	1468.08	ITPK1	Inositol 1,3,4-triphosphate 5/6 kinase	-2.5187	615.228	452.129
LITAF	Lipopolysaccharide-induced TNF factor	0.944	17650.5	15595.2	EPB42	Erythrocyte membrane protein band 4.2	-2.5182	1647.3	1225.17
CBL	Cas-Br-M (murine) ecotropic retroviral transforming sequence	0.9437	732.673	686.945	KRT72	Keratin 72	-2.5175	309.244	265.442
CDC42EP3	CDC42 effector protein (Rho GTPase binding) 3	0.9414	296.868	296.603	RSAD2	Radical S-adenosyl methionine domain containing 2	-2.5153	818.965	570.057
CMTM2	CKLF-like MARVEL transmembrane domain containing 2	0.9403	5000.98	4455.9	MX1	Myxovirus (influenza virus) resistance 1, interferon-inducible protein p78 (mouse)	-2.5072	12109.7	9176.38
CYSLTR1	Cysteinyl leukotriene receptor 1	0.9366	710.608	669.509	CEACAM6		-2.504	240.551	145.539
LSP1	Lymphocyte-specific protein 1	0.9355	437.211	408.552	LOC649210		-2.5028	377.949	292.853
RP2	Retinitis pigmentosa 2 (X-linked recessive)	0.9342	596.176	594.762	MARCH6	Membrane-associated ring finger (C3HC4) 6	-2.4967	680.833	558.497
MTPN	Myotrophin	0.9328	4252.46	3940.02	FECH	Ferrochelatase (protoporphyria)	-2.4961	486.883	357.688
LOC642989		0.9317	1039.04	1174.43	HS.28170		-2.496	252.348	204.582
ATIC	5-aminoimidazole-4-carboxamide ribonucleotide formyltransferase/IMP cyclohydrolase	0.9286	1403.18	1396.68	HS.473548		-2.496	180.154	144.48
OSGIN2	Oxidative stress induced growth inhibitor family member 2	0.9284	423.82	436.127	TMEM137	Transmembrane protein 137	-2.4849	504.611	440.223
TPST2	Tyrosylprotein sulfotransferase 2	0.9242	2107	1856.15	FLJ43093	FLJ43093 protein	-2.477	373.569	321.515
FRMD3	FERM domain containing 3	0.9223	299.936	273.618	MLL4	Myeloid/lymphoid or mixed-lineage leukemia 4	-2.4697	662.945	517.467
SIGLEC10	Sialic acid binding Ig-like lectin 10	0.9217	2195.21	1913.76	PLEKHO2		-2.4613	755.845	519.303
MGC42367		0.9215	232.21	225.425	EIF2AK2	Eukaryotic translation initiation factor 2-alpha kinase 2	-2.4565	1554.02	1128.97
KENAE		0.9199	193.41	181.701	ANKRD9	Ankyrin repeat domain 9	-2.4537	662.962	456.953
PTPN4	Protein tyrosine phosphatase, non-receptor type 4 (megakaryocyte)	0.9197	745.013	771.566	TMEM184B	Transmembrane protein 184B	-2.437	433.122	327.459
SNAP23	Synaptosomal-associated protein, 23kDa	0.9155	726.533	734.647	XAF1	XIAP associated factor-1	-2.4247	1587.23	1099.13
HS.546375		0.9141	4007.9	4437.79	LOC729021	Hypothetical protein LOC729021	-2.4203	1223.59	887.274
TANK	TRAF family member-associated NFKB activator	0.9139	378.932	367.228	HS.374257		-2.4181	596.416	478.886
PJA2	Praja 2, RING-H2 motif containing	0.9137	3934.44	3626.42	HS.82028		-2.4068	179.319	140.625
F2RL1	Coagulation factor II (thrombin) receptor-like 1	0.9131	629.742	569.043	DHX58	DEXH (Asp-Glu-X-His) box polypeptide 58	-2.405	433.67	324.411
TUBB1	Tubulin, beta 1	0.9127	5089.28	4719.41	MT1E	Metallothionein 1E	-2.402	279.441	207.981
TMEM123	Transmembrane protein 123	0.9117	4984.66	4862.48	MPP1	Membrane protein, palmitoylated 1, 55kDa	-2.3909	3987.09	2955.07
PAPD4	PAP associated domain containing 4	0.9113	1092.22	1095.76	MAF1	MAF1 homolog (S. cerevisiae)	-2.3902	625.694	501.154
MST4		0.9095	1119.08	1143.86	JARID1D	Jumonji, AT rich interactive domain 1D	-2.382	192.012	161.319
C10ORF46	Chromosome 10 open reading frame 46	0.909	208.762	205.334	HS.520591		-2.3787	298.869	224.621
PPP2R5E	Protein phosphatase 2, regulatory subunit B', epsilon isoform	0.9084	1118.48	1132.18	PIK3CD	Phosphoinositide-3-kinase, catalytic, delta polypeptide	-2.3716	2445.72	1897.93
AKIRIN1		0.9069	597.017	600.699	HS.515681		-2.3541	179.134	143.608
PRDM1	PR domain containing 1, with ZNF domain	0.9054	368.556	333.375	CAMP	Cathelicidin antimicrobial peptide	-2.3526	2267.3	1673.63
CD96	CD96 molecule	0.9032	1426.39	1504.01	NR1D1	Nuclear receptor subfamily 1, group D, member 1	-2.3488	267.046	214.084
SEP15	15 kDa selenoprotein	0.9009	1968.39	1974.65	HS.149244		-2.3456	286.623	234.233
PTGS2	Prostaglandin-endoperoxide synthase 2 (prostaglandin G/H synthase and cyclooxygenase)	0.9006	1027.33	903.899	OTUD5	OTU domain containing 5	-2.3403	261.105	205.654
ASF1A	ASF1 anti-silencing function 1 homolog A (S. cerevisiae)	0.8999	507.229	534.222	MFN2	Mitofusin 2	-2.3391	529.956	399.12
RNF145	Ring finger protein 145	0.8964	803.421	789.529	KIAA0195	KIAA0195	-2.3351	286.071	233.636
HS.24119		0.8961	375.731	387.747	COL9A2	Collagen, type IX, alpha 2	-2.335	247.395	182.386
RNF11	Ring finger protein 11	0.8956	574.06	505.056	TNFRSF13B	Tumor necrosis factor receptor superfamily, member 13B	-2.3322	331.019	276.637
CYP4F3	Cytochrome P450, family 4, subfamily F, polypeptide 3	0.8955	1353.97	1295.5	GDPD5	Glycerophosphodiester phosphodiesterase domain containing 5	-2.3239	256.554	206.648
RASGRP1	RAS guanyl releasing protein 1 (calcium and DAG-regulated)	0.894	592.396	600.18	ACTRT1	Actin-related protein T1	-2.3216	399.899	337.973
BTN3A2	Butyrophilin, subfamily 3, member A2	0.8936	1043.44	998.748	HAGH	Hydroxyacylglutathione hydrolase	-2.3084	3690.78	2786.62
HNRNPA0	Heterogeneous nuclear ribonucleoprotein A0	0.8933	1054.57	1119.1	BAT2	HLA-B associated transcript 2	-2.3018	415.936	333.92
RAP2A	RAP2A, member of RAS oncogene family	0.8922	667.259	660.735	TCL1A	T-cell leukemia/lymphoma 1A	-2.2885	257.384	231.174
LXN	Latexin	0.8905	449.441	439.846	MAGT1		-2.2874	2579.99	1953.83
DEK	DEK oncogene (DNA binding)	0.8902	1097.29	1087.82	OPLAH	5-oxoprolinase (ATP-hydrolysing)	-2.2806	252.427	174.494
TMEM66	Transmembrane protein 66	0.8901	11658.6	11927.3	CAMK1G	Calcium/calmodulin-dependent protein kinase IG	-2.2779	626.977	491.979
PICALM	Phosphatidylinositol binding clathrin assembly protein	0.8882	1881.13	1689.73	RNF31	Ring finger protein 31	-2.2764	695.007	528.815
GPBP1	GC-rich promoter binding protein 1	0.8881	804.252	772.375	ATXN7L3	Ataxin 7-like 3	-2.2726	661.832	522.516
EMR3	Egf-like module containing, mucin-like, hormone receptor-like 3	0.8872	933.001	866.55	HS.125087		-2.27	293.483	218.143
LOC653994		0.8868	369.113	400.171	CTSG	Cathepsin G	-2.263	364.928	229.899
LOC648000		0.8849	7942.2	8379.18	PGLYRP1	Peptidoglycan recognition protein 1	-2.2568	1906.3	1256.56
PPTC7	PTC7 protein phosphatase homolog (S. cerevisiae)	0.8844	618.643	619.933	TMEM86B	Transmembrane protein 86B	-2.2562	678.359	502.843
EBI2	Epstein-Barr virus induced gene 2 (lymphocyte-specific G protein-coupled receptor)	0.8815	986.222	1136.19	TNS1	Tensin 1	-2.2522	720.188	522.678
F13A1	Coagulation factor XIII, A1 polypeptide	0.8807	1635.74	1424.57	LOC653158		-2.2468	460.378	355.547
SRP9	Signal recognition particle 9kDa	0.8792	1776.83	1848.59	MBOAT7		-2.2374	2526.09	1738.16
PAN3	PAN3 polyA specific ribonuclease subunit homolog (S. cerevisiae)	0.8786	1879.65	1858.16	TFF3	Trefoil factor 3 (intestinal)	-2.2264	229.022	204.192
GNLY	Granulysin	0.878	3274.54	3419.82	SERPINA13	Serpin peptidase inhibitor, clade A (alpha-1 antiproteinase, antitrypsin), member 13 (pseudogene)	-2.226	2438.02	1957.23
AMD1	Adenosylmethionine decarboxylase 1	0.8776	1398.97	1389.54	MTF1	Metal-regulatory transcription factor 1	-2.2142	702.826	483.083
CCNDBP1	Cyclin D-type binding-protein 1	0.8759	2980.07	2779.51	POLRMT	Polymerase (RNA) mitochondrial (DNA directed)	-2.211	321.478	277.564
C1ORF56	Chromosome 1 open reading frame 56	0.8759	265.973	258.881	CDCA5	Cell division cycle associated 5	-2.2069	236.521	167.014
ARHGAP9	Rho GTPase activating protein 9	0.8751	3968.56	3560.75	INTS1	Integrator complex subunit 1	-2.1973	447.036	378.53
PECAM1	Platelet/endothelial cell adhesion molecule (CD31 antigen)	0.8742	2670.52	2453.47	HBZ	Hemoglobin, zeta	-2.1777	793.663	673.206
TSNAX	Translin-associated factor X	0.8737	359.614	390.064	RHBDF2	Rhomboid 5 homolog 2 (Drosophila)	-2.1687	932.529	674.049
HS.523076		0.8729	328.137	290.307	HS.358801		-2.1621	131.632	105.749
EVI2A	Ecotropic viral integration site 2A	0.8724	757.711	748.148	HLA-DRB5		-2.1577	962.78	1048.8
TWSG1	Twisted gastrulation homolog 1 (Drosophila)	0.8721	278.615	273.354	TREML1	Triggering receptor expressed on myeloid cells-like 1	-2.1502	456.286	342.104
LOC641825		0.8644	347.118	325.102	PRTN3	Proteinase 3 (serine proteinase, neutrophil, Wegener granulomatosis autoantigen)	-2.1493	180.482	133.089
ADRB2	Adrenergic, beta-2-, receptor, surface	0.8636	818.731	834.934	STK11IP	Serine/threonine kinase 11 interacting protein	-2.1433	302.837	247.837
NELL2	NEL-like 2 (chicken)	0.8635	870.666	996.962	IRAK3	Interleukin-1 receptor-associated kinase 3	-2.1372	962.183	563.907
PCNP	PEST proteolytic signal containing nuclear protein	0.8625	2428.44	2557.27	CCL2	Chemokine (C-C motif) ligand 2	-2.1367	182.572	135.572
DYRK1A	Dual-specificity tyrosine-(Y)-phosphorylation regulated kinase 1A	0.861	621.349	616.047	MYBPC3	Myosin binding protein C, cardiac	-2.1352	570.902	412.135
C1ORF55	Chromosome 1 open reading frame 55	0.8602	533.723	522.191	KIAA1602	KIAA1602	-2.1307	323.219	255.153
RGS18	Regulator of G-protein signaling 18	0.86	6489.06	6185.73	HS.545160		-2.1238	129.076	102.412
HS.559665		0.8597	416.419	369.598	INPPL1	Inositol polyphosphate phosphatase-like 1	-2.1235	1451.42	1204.45
CASC4	Cancer susceptibility candidate 4	0.8583	273.907	275.762	PHLDB1	Pleckstrin homology-like domain, family B, member 1	-2.119	282.224	232.051
C13ORF15	Chromosome 13 open reading frame 15	0.8562	3389.78	3516.46	HS.549989		-2.1169	630.015	496.318
GZMA	Granzyme A (granzyme 1, cytotoxic T-lymphocyte-associated serine esterase 3)	0.8543	2788.11	2608.19	C11ORF80	Chromosome 11 open reading frame 80	-2.1057	255.211	214.136
LOC283547	Hypothetical protein LOC283547	0.8536	243.989	244.299	LOC651816		-2.1025	250.436	195.043
MARCKS	Myristoylated alanine-rich protein kinase C substrate	0.8516	4847.47	3942.89	SLC12A9	Solute carrier family 12 (potassium/chloride transporters), member 9	-2.1013	3980.26	2979.99
RBM7	RNA binding motif protein 7	0.8512	235.207	241.524	ANKRD22	Ankyrin repeat domain 22	-2.0927	340.114	204.078
CSAD	Cysteine sulfinic acid decarboxylase	0.8506	449.822	398.983	VPS18	Vacuolar protein sorting 18 homolog (S. cerevisiae)	-2.0911	369.946	308.523
ZNF274	Zinc finger protein 274	0.8488	423.163	417.476	HS.129851		-2.0875	139.157	111.512
CISD1	CDGSH iron sulfur domain 1	0.8465	885.504	880.095	TMEM176B	Transmembrane protein 176B	-2.0859	200.832	163.989
SH2D1B	SH2 domain containing 1B	0.8461	367.003	383.21	NFIX	Nuclear factor I/X (CCAAT-binding transcription factor)	-2.0838	282.438	220.89
EFHA1	EF-hand domain family, member A1	0.8455	1065.4	1062.35	HDGF	Hepatoma-derived growth factor (high-mobility group protein 1-like)	-2.0829	1306.85	1023.83
SLC31A2	Solute carrier family 31 (copper transporters), member 2	0.8444	2446.88	2279.1	BLVRB	Biliverdin reductase B (flavin reductase (NADPH))	-2.0827	1224.43	922.763
OGFRL1	Opioid growth factor receptor-like 1	0.8443	419.705	406.824	CHTF18	CTF18, chromosome transmission fidelity factor 18 homolog (S. cerevisiae)	-2.0803	153.75	122.036
LOC645128		0.8443	704.548	716.15	SNAPC4	Small nuclear RNA activating complex, polypeptide 4, 190kDa	-2.0771	735.109	619.089
PLXNC1	Plexin C1	0.844	445.56	410.101	FLJ10213	Hypothetical protein FLJ10213	-2.0745	326.435	253.526
LOC650761		0.8438	223.102	225.579	FAM160A2		-2.0745	478.018	371.591
GOLPH3	Golgi phosphoprotein 3 (coat-protein)	0.8435	1061	1069.92	IL17RA	Interleukin 17 receptor A	-2.0735	906.598	631.919
TOR1AIP1	Torsin A interacting protein 1	0.8432	1689.97	1634.29	HDAC6	Histone deacetylase 6	-2.0721	313.231	259.202
RRM2B	Ribonucleotide reductase M2 B (TP53 inducible)	0.8427	239.03	226.358	C1QB	Complement component 1, q subcomponent, B chain	-2.0683	255.875	157.163
FCGR2A	Fc fragment of IgG, low affinity IIa, receptor (CD32)	0.8423	2470.84	2107.78	TRIP13	Thyroid hormone receptor interactor 13	-2.0633	152.685	117.056
SLK	STE20-like kinase (yeast)	0.8422	485.566	443.489	TSTA3	Tissue specific transplantation antigen P35B	-2.0615	338.008	259.098
SPG11	Spastic paraplegia 11 (autosomal recessive)	0.8412	1349.29	1258.08	IDH2	Isocitrate dehydrogenase 2 (NADP+), mitochondrial	-2.0602	536.678	412.055
SEPT7	Septin 7	0.8406	207.94	200.52	TNFAIP2	Tumor necrosis factor, alpha-induced protein 2	-2.0527	653.152	474.785
TM6SF1	Transmembrane 6 superfamily member 1	0.839	707.375	713.389	POLQ	Polymerase (DNA directed), theta	-2.0505	160.83	126.285
PRKAR1A	Protein kinase, cAMP-dependent, regulatory, type I, alpha (tissue specific extinguisher 1)	0.8378	2389.17	2213.54	USP19	Ubiquitin specific peptidase 19	-2.05	156.558	125.295
LAMP2	Lysosomal-associated membrane protein 2	0.8369	2450.01	2259.53	IHPK1	Inositol hexaphosphate kinase 1	-2.0476	839.256	653.02
TM2D3	TM2 domain containing 3	0.8337	797.4	796.057	IFI44	Interferon-induced protein 44	-2.0458	2090.58	1537.68
ARRDC3	Arrestin domain containing 3	0.8333	406.303	408.41	ADAM8	ADAM metallopeptidase domain 8	-2.0419	1442.1	1054.58
LYSMD2	LysM, putative peptidoglycan-binding, domain containing 2	0.8329	3869.08	3762.16	EPSTI1	Epithelial stromal interaction 1 (breast)	-2.0419	3528.38	2432.73
C6ORF190	Chromosome 6 open reading frame 190	0.8322	517.379	524.615	TELO2	TEL2, telomere maintenance 2, homolog (S. cerevisiae)	-2.0406	225.317	192.684
CEP350	Centrosomal protein 350kDa	0.8319	556.015	531.25	EXTL3	Exostoses (multiple)-like 3	-2.0382	519.825	404.388
WDR52	WD repeat domain 52	0.8316	329.199	296.201	ARHGEF1	Rho guanine nucleotide exchange factor (GEF) 1	-2.0329	351.347	280.583
USP10	Ubiquitin specific peptidase 10	0.8311	1937.33	1852.52	HS.130245		-2.0322	308.305	193.085
MARCH7	Membrane-associated ring finger (C3HC4) 7	0.8309	3256.62	3103.71	LOC653157		-2.0315	174.721	136.103
VAMP7		0.8306	1250.07	1261.38	TMCC2	Transmembrane and coiled-coil domain family 2	-2.0303	208.451	151.743
PLEKHA1	Pleckstrin homology domain containing, family A (phosphoinositide binding specific) member 1	0.8304	562.657	594.379	GDPD3	Glycerophosphodiester phosphodiesterase domain containing 3	-2.0296	235.837	183.111
ZMIZ1	Zinc finger, MIZ-type containing 1	0.8303	2154.46	2010.83	UNC13D	Unc-13 homolog D (C. elegans)	-2.0259	378.269	295.134
STEAP4	STEAP family member 4	0.8281	347.654	323.925	HLA-DRB3		-2.0247	1124.13	1060.36
CDC42SE2	CDC42 small effector 2	0.8274	1072.97	1020.42	LOC652453		-2.0243	126.627	103.012
CPA3	Carboxypeptidase A3 (mast cell)	0.827	231.911	233.795	SIN3B	SIN3 homolog B, transcription regulator (yeast)	-2.0235	259.276	220.504
LOC388654		0.8269	8083.09	8672.17	DENND3	DENN/MADD domain containing 3	-2.0224	869.865	617.04
RSRC1	Arginine/serine-rich coiled-coil 1	0.8265	269.483	261.401	ABCB9	ATP-binding cassette, sub-family B (MDR/TAP), member 9	-2.0207	197.387	149.186
ABI1	Abl-interactor 1	0.8247	515.543	506	SAMD9L	Sterile alpha motif domain containing 9-like	-2.0199	1222.38	810.034
FNIP1	Folliculin interacting protein 1	0.8244	626.422	577.83	HS.439161		-2.0161	135.908	107.622
NUP153	Nucleoporin 153kDa	0.8243	511.423	478.396	ATG9A	ATG9 autophagy related 9 homolog A (S. cerevisiae)	-2.0149	310.781	243.87
ST8SIA4	ST8 alpha-N-acetyl-neuraminide alpha-2,8-sialyltransferase 4	0.824	410.498	376.19	MAPK8IP3	Mitogen-activated protein kinase 8 interacting protein 3	-2.0144	356.184	293.612
PUM2	Pumilio homolog 2 (Drosophila)	0.8203	1587.55	1555.26	ATP2A3	ATPase, Ca++ transporting, ubiquitous	-2.0136	299.389	247.248
FAM49B	Family with sequence similarity 49, member B	0.8158	436.652	389.127	CENTD2	Centaurin, delta 2	-2.013	296.321	232.331
TBPL1	TBP-like 1	0.8147	1064.5	1013.58	UAP1L1	UDP-N-acteylglucosamine pyrophosphorylase 1-like 1	-2.0104	192.032	157.75
MANSC1	MANSC domain containing 1	0.8139	455.137	402.125	DTWD2	DTW domain containing 2	-2.0094	1030.23	825.794
PRKRIR	Protein-kinase, interferon-inducible double stranded RNA dependent inhibitor, repressor of (P58 repressor)	0.8135	1685.44	1743.08	ECHDC3	Enoyl Coenzyme A hydratase domain containing 3	-2.009	374.273	275.665
PRKCB1	Protein kinase C, beta 1	0.8132	2626.96	2452.5	HS.56147		-2.0048	126.946	101.936
CYB5R4	Cytochrome b5 reductase 4	0.813	886.792	840.678	IL1R2	Interleukin 1 receptor, type II	-2.0047	1110.73	640.143
KLF6	Kruppel-like factor 6	0.813	3259.78	2936.47	ENDOGL1	Endonuclease G-like 1	-2.0045	364.415	261.009
TGFBR2	Transforming growth factor, beta receptor II (70/80kDa)	0.8123	2670.83	2553.04	C20ORF100		-2.0036	549.861	471.737
LOC649841		0.8117	321.342	337.346	LOC728744	Hypothetical protein LOC728744	-1.9981	212.992	147.709
C2ORF25	Chromosome 2 open reading frame 25	0.8101	1719.52	1663.67	NPLOC4	Nuclear protein localization 4 homolog (S. cerevisiae)	-1.9869	375.51	309.626
STK17B	Serine/threonine kinase 17b	0.8094	393.857	382.18	SLC19A1	Solute carrier family 19 (folate transporter), member 1	-1.9838	438.376	329.679
TLR8	Toll-like receptor 8	0.8085	1593.9	1461.82	LOC647551		-1.9837	134.185	108.885
CLEC7A	C-type lectin domain family 7, member A	0.8077	339.383	337.553	LTB4R	Leukotriene B4 receptor	-1.9831	326.908	234.814
HS.567460		0.8073	451.069	437.703	SPANXN2	SPANX family, member N2	-1.9825	119.831	97.5255
HNRPH3	Heterogeneous nuclear ribonucleoprotein H3 (2H9)	0.8071	371.092	354.543	SORT1	Sortilin 1	-1.9754	807.689	589.182
TGOLN2	Trans-golgi network protein 2	0.806	3092.65	3004.65	PIP5K2A		-1.9729	1791.77	1438.13
LOC402221		0.8057	1004.9	963.77	SASH3		-1.9689	1805.31	1461.11
CHST7	Carbohydrate (N-acetylglucosamine 6-O) sulfotransferase 7	0.8053	963.295	892.399	LOC158301		-1.9674	276.271	232.507
CMPK1		0.8041	660.581	661.694	SFXN5	Sideroflexin 5	-1.9672	224.279	182.222
SNAP29	Synaptosomal-associated protein, 29kDa	0.804	360.86	339.747	GATA1	GATA binding protein 1 (globin transcription factor 1)	-1.9564	262.465	209.747
SLC35E3	Solute carrier family 35, member E3	0.8022	469.522	462.437	LOC400499	Hypothetical LOC400499	-1.9559	194.15	145.181
HS.127310		0.802	2835.43	2861.3	MCM2	Minichromosome maintenance complex component 2	-1.9548	251.359	197.661
EIF4E3	Eukaryotic translation initiation factor 4E family member 3	0.8005	1511.58	1359.35	PDK4	Pyruvate dehydrogenase kinase, isozyme 4	-1.9537	369.217	302.065
SYT11	Synaptotagmin XI	0.7999	1097.23	1078.95	LOC652038		-1.9536	151.845	121.016
PPP4R1	Protein phosphatase 4, regulatory subunit 1	0.7991	1132.62	944.745	DNPEP	Aspartyl aminopeptidase	-1.9521	212.789	180.669
SFRS2IP	Splicing factor, arginine/serine-rich 2, interacting protein	0.7987	403.552	389.107	CA4	Carbonic anhydrase IV	-1.9515	2002.49	1301.75
PAIP2	Poly(A) binding protein interacting protein 2	0.7981	1321.76	1338	HS.576393		-1.9504	130.093	106.375
HS.553301		0.798	864.179	923.624	MKL1	Megakaryoblastic leukemia (translocation) 1	-1.9496	435.32	345.624
IGF2BP2	Insulin-like growth factor 2 mRNA binding protein 2	0.797	1322.19	1024.34	MGC52000		-1.9484	346.049	281.439
DR1	Down-regulator of transcription 1, TBP-binding (negative cofactor 2)	0.7966	638.804	632.304	SH3TC1	SH3 domain and tetratricopeptide repeats 1	-1.9459	261.288	224.378
MPL	Myeloproliferative leukemia virus oncogene	0.7957	793.992	712.988	CD63	CD63 molecule	-1.9356	628.884	464.59
PAG1	Phosphoprotein associated with glycosphingolipid microdomains 1	0.7956	657.922	614.144	SAMD14	Sterile alpha motif domain containing 14	-1.9335	317.002	229.852
KIAA1370	KIAA1370	0.7935	493.941	478.534	C20ORF135	Chromosome 20 open reading frame 135	-1.9332	122.247	100.475
BAZ1A	Bromodomain adjacent to zinc finger domain, 1A	0.7927	959.966	850.397	ASGR2	Asialoglycoprotein receptor 2	-1.9284	327.787	265.246
STXBP3	Syntaxin binding protein 3	0.7922	669.32	649.848	CD22	CD22 molecule	-1.9197	207.871	180.72
NDE1	NudE nuclear distribution gene E homolog 1 (A. nidulans)	0.7919	2548.71	2324.52	DPPA4	Developmental pluripotency associated 4	-1.9171	176.847	145.871
METTL5	Methyltransferase like 5	0.7918	589.07	612.993	LTF	Lactotransferrin	-1.9149	287.716	211.534
SPSB2	SplA/ryanodine receptor domain and SOCS box containing 2	0.7918	252.964	231.787	HS.540662		-1.9127	139.877	113.868
HS.142570		0.7917	360.739	374.722	LOC652968	Hypothetical protein LOC652968	-1.9126	685.576	558.949
LOC653377		0.791	482.501	458.64	FOXN1	Forkhead box N1	-1.9097	134.106	108.927
ADA	Adenosine deaminase	0.7899	997.764	940.817	TCIRG1	T-cell, immune regulator 1, ATPase, H+ transporting, lysosomal V0 subunit A3	-1.9075	705.763	529.379
TCEA3	Transcription elongation factor A (SII), 3	0.7892	419.112	453.55	C1QC	Complement component 1, q subcomponent, C chain	-1.9067	169.789	122.175
DMXL2	Dmx-like 2	0.7876	384.653	374.553	RTF1	Rtf1, Paf1/RNA polymerase II complex component, homolog (S. cerevisiae)	-1.9064	916.41	755.912
LOC652616		0.7866	864.194	813.37	C4B		-1.9053	130.504	103.103
TXNDC13	Thioredoxin domain containing 13	0.7859	668.076	589.224	KIFC1	Kinesin family member C1	-1.9049	188.061	138.76
ADAM10	ADAM metallopeptidase domain 10	0.7825	346.619	344.771	LOC653254		-1.9035	125.776	100.814
CDKN2AIP	CDKN2A interacting protein	0.7824	388.312	407.603	HS.565402		-1.8987	151.557	120.199
RAB11FIP1	RAB11 family interacting protein 1 (class I)	0.7824	2418.12	2220.88	HS.540258		-1.8967	135.813	109.741
ZNF721	Zinc finger protein 721	0.7816	625.026	620.196	FCGR3A	Fc fragment of IgG, low affinity IIIa, receptor (CD16a)	-1.8965	349.428	285.26
BHLHB2	Basic helix-loop-helix domain containing, class B, 2	0.7813	1709.48	1656.37	NUP210	Nucleoporin 210kDa	-1.8942	466.585	410.279
LOC440926		0.7811	24336	21828.3	KIAA1486	KIAA1486 protein	-1.894	146.506	117.966
MRPL39	Mitochondrial ribosomal protein L39	0.7802	295.028	299.968	IL18RAP	Interleukin 18 receptor accessory protein	-1.8935	4341.55	2673.62
UBAP2L	Ubiquitin associated protein 2-like	0.7801	517.721	496.529	NADK	NAD kinase	-1.8919	1554.87	1114.85
LRRK2	Leucine-rich repeat kinase 2	0.7779	563.562	522.913	SLC47A1	Solute carrier family 47, member 1	-1.8906	139.056	116.857
TM9SF2	Transmembrane 9 superfamily member 2	0.7776	1765.3	1664.12	LMF2	Lipase maturation factor 2	-1.8882	442.041	358.71
WDR1	WD repeat domain 1	0.7775	3602.61	3446.32	HS.563770		-1.888	129.962	103.656
TPM3	Tropomyosin 3	0.7773	563.697	574.368	IGLL3		-1.8822	203.258	150.964
MAP2K4	Mitogen-activated protein kinase kinase 4	0.7773	506.669	472.863	NT5DC2	5'-nucleotidase domain containing 2	-1.881	189.185	143.641
SNRK	SNF related kinase	0.7768	3026.93	2838.66	KIAA1875	KIAA1875	-1.8809	197.114	164.556
HSPC152	Hypothetical protein HSPC152	0.7766	2317.55	2327.13	ARFGAP1	ADP-ribosylation factor GTPase activating protein 1	-1.8796	223.129	188.509
COPB1	Coatomer protein complex, subunit beta 1	0.775	943.759	920.784	OAS1	2',5'-oligoadenylate synthetase 1, 40/46kDa	-1.8791	969.884	687.764
LYRM5	LYR motif containing 5	0.7749	750.381	759.9	LOC648852		-1.8776	1145.01	905.169
CAB39	Calcium binding protein 39	0.7748	6097.62	5388.61	TRPA1	Transient receptor potential cation channel, subfamily A, member 1	-1.875	207.145	167.898
MID1IP1	MID1 interacting protein 1 (gastrulation specific G12 homolog (zebrafish))	0.7736	747.614	707.535	POTE14		-1.8748	121.723	101.819
DPYD	Dihydropyrimidine dehydrogenase	0.7724	509.759	504.145	ARHGEF5	Rho guanine nucleotide exchange factor (GEF) 5	-1.8739	146.587	118.963
RPL22	Ribosomal protein L22	0.7703	3724.63	4075.38	FAM177B		-1.8736	137.645	114.067
TMED10	Transmembrane emp24-like trafficking protein 10 (yeast)	0.7685	720.145	780.817	ADCK4	AarF domain containing kinase 4	-1.8705	210.038	167.887
LOC650737		0.7672	324.023	309.863	KIAA1542	CTD-binding SR-like protein rA9	-1.869	151.974	128.95
TBK1	TANK-binding kinase 1	0.7672	973.495	889.453	HS.564352		-1.8682	141.939	116.572
LRMP	Lymphoid-restricted membrane protein	0.7664	2078.54	1963.07	HS.444999		-1.868	211.067	179.815
CRLF3	Cytokine receptor-like factor 3	0.7664	1419.35	1470.77	ACAP1		-1.8665	1228.59	997.08
CNBP	CCHC-type zinc finger, nucleic acid binding protein	0.7653	2219.64	2243.5	SAPS1	SAPS domain family, member 1	-1.863	476.709	387.216
KLRC3	Killer cell lectin-like receptor subfamily C, member 3	0.7629	171.624	164.636	CD19	CD19 molecule	-1.8627	1196.34	1156.27
RAB5A	RAB5A, member RAS oncogene family	0.7611	818.527	754.434	HS.250196		-1.8618	132.5	109.235
HDC	Histidine decarboxylase	0.76	467.7	467.206	HMG2L1	High-mobility group protein 2-like 1	-1.8593	386.033	301.236
NPL	N-acetylneuraminate pyruvate lyase (dihydrodipicolinate synthase)	0.7598	1629.05	1495.48	LOC728452		-1.8586	199.351	164.582
FLJ43663	Hypothetical protein FLJ43663	0.7592	240.538	230.274	GCAT	Glycine C-acetyltransferase (2-amino-3-ketobutyrate coenzyme A ligase)	-1.8543	179.485	144.187
RPLP0	Ribosomal protein, large, P0	0.7584	3934.23	4194.16	LOC651100		-1.8535	140.312	113.828
RNF125	Ring finger protein 125	0.7582	353.181	355.901	HS.545883		-1.853	141.572	114.743
LOC649143		0.7581	1220.26	1220.88	SLC24A3	Solute carrier family 24 (sodium/potassium/calcium exchanger), member 3	-1.8518	171.837	134.493
PGCP	Plasma glutamate carboxypeptidase	0.756	806.946	731.916	LOC441476	Hypothetical protein LOC441476	-1.8511	161.132	134.268
CEP63	Centrosomal protein 63kDa	0.7554	506.582	469.539	POM121	POM121 membrane glycoprotein (rat)	-1.8506	136.91	110.282
KIAA0907	KIAA0907	0.755	654.67	638.314	OLR1	Oxidized low density lipoprotein (lectin-like) receptor 1	-1.85	212.141	142.567
TLR1	Toll-like receptor 1	0.7542	457.879	401.432	LOC647742		-1.8488	263.829	213.772
ZNF148	Zinc finger protein 148	0.754	1825.6	1676.97	TBC1D10B	TBC1 domain family, member 10B	-1.8484	619.604	503.018
C1ORF24		0.7538	7217.28	5540.6	VPS4A	Vacuolar protein sorting 4 homolog A (S. cerevisiae)	-1.8478	294.071	242.252
CLK1	CDC-like kinase 1	0.7514	1062.68	1001.04	SLIC1	Selectin ligand interactor cytoplasmic-1	-1.8471	154.256	121.716
CLINT1	Clathrin interactor 1	0.7509	1424.67	1462.57	RPA4	Replication protein A4, 34kDa	-1.8446	154.338	124.665
LOC402251		0.7496	8857.84	9609.11	ZC3H12A	Zinc finger CCCH-type containing 12A	-1.8426	345.495	236.874
CHMP1B	Chromatin modifying protein 1B	0.7492	1857.12	1811.32	CDT1	Chromatin licensing and DNA replication factor 1	-1.8424	177.159	134.421
SPOP	Speckle-type POZ protein	0.7488	1584.68	1513.57	ANPEP	Alanyl (membrane) aminopeptidase (aminopeptidase N, aminopeptidase M, microsomal aminopeptidase, CD13, p150)	-1.8411	1802.17	1353.24
RFFL	Ring finger and FYVE-like domain containing 1	0.7469	380.341	346.456	CDCA7	Cell division cycle associated 7	-1.8403	281.74	213.512
HS.508682		0.7464	10083.9	9701.71	PPY	Pancreatic polypeptide	-1.84	125.659	100.837
RPAP3	RNA polymerase II associated protein 3	0.7459	354.21	344.071	ST7OT1	ST7 overlapping transcript 1 (antisense non-coding RNA)	-1.8385	133.218	107.064
FLJ45337		0.7439	524.139	508.237	OGFR	Opioid growth factor receptor	-1.8351	1025.49	804.451
NAP1L1	Nucleosome assembly protein 1-like 1	0.7438	709.49	729.81	RNF40	Ring finger protein 40	-1.835	350.158	277.898
NEDD9	Neural precursor cell expressed, developmentally down-regulated 9	0.7424	283.546	254.645	LOC642626		-1.8303	135.555	111.626
PIGY	Phosphatidylinositol glycan anchor biosynthesis, class Y	0.7418	1815.77	1892.8	HS.382000		-1.8296	137.254	114.054
BBS2	Bardet-Biedl syndrome 2	0.7383	475.739	476.729	HS.550293		-1.8293	921.213	798.445
SLC15A4	Solute carrier family 15, member 4	0.7383	1851.61	1631.62	HS.543420		-1.8271	137.063	113.204
C12ORF57	Chromosome 12 open reading frame 57	0.7379	2092.27	2217.1	HS.559830		-1.8264	145.937	116.223
HPGD	Hydroxyprostaglandin dehydrogenase 15-(NAD)	0.737	234.188	210.108	STK36	Serine/threonine kinase 36, fused homolog (Drosophila)	-1.8261	324.012	272.555
DPY30	Dpy-30 homolog (C. elegans)	0.7364	675.268	678.245	LOC153561		-1.825	937.217	625.021
ITGB1BP1	Integrin beta 1 binding protein 1	0.7351	465.196	453.533	FLJ12078	Hypothetical protein FLJ12078	-1.8238	323.674	257.25
HS.440088		0.7347	389.755	372.462	SBNO2	Strawberry notch homolog 2 (Drosophila)	-1.8219	472.858	346.625
ADD3	Adducin 3 (gamma)	0.7344	1006.38	972.546	MGAT1	Mannosyl (alpha-1,3-)-glycoprotein beta-1,2-N-acetylglucosaminyltransferase	-1.819	2761.47	2239.15
MBNL1	Muscleblind-like (Drosophila)	0.7342	1149.5	1100.3	HS.539900		-1.8179	120.468	98.1924
ZSCAN18	Zinc finger and SCAN domain containing 18	0.7329	675.2	681.895	TK1	Thymidine kinase 1, soluble	-1.8151	210.554	161.822
CD300A	CD300a molecule	0.7327	1898.62	1631.66	HS.567084		-1.8143	133.186	106.248
TAGLN2	Transgelin 2	0.7316	7278.14	6339.66	SYT8	Synaptotagmin VIII	-1.8098	131.315	107.616
SUZ12	Suppressor of zeste 12 homolog (Drosophila)	0.73	3090.06	3007.91	PCP2	Purkinje cell protein 2	-1.8097	150.784	122.6
MCL1	Myeloid cell leukemia sequence 1 (BCL2-related)	0.7299	2529.83	2281.54	FAM75A7	Family with sequence similarity 75, member A7	-1.8088	128.677	105.191
TACSTD2	Tumor-associated calcium signal transducer 2	0.728	192.203	169.733	HS.534338		-1.8045	128.866	105.827
CMTM6	CKLF-like MARVEL transmembrane domain containing 6	0.728	2772.93	2581.23	C9ORF86	Chromosome 9 open reading frame 86	-1.8039	248.684	206.648
CD58	CD58 molecule	0.7278	624.466	574.693	ABCD1	ATP-binding cassette, sub-family D (ALD), member 1	-1.8035	204.487	167.634
ZFAND6	Zinc finger, AN1-type domain 6	0.7275	455.396	454.027	CCDC124	Coiled-coil domain containing 124	-1.8032	246.322	200.138
ZNF518B		0.7272	545.914	557.248	SLC11A1	Solute carrier family 11 (proton-coupled divalent metal ion transporters), member 1	-1.8029	3504.31	2501.35
MOSPD2	Motile sperm domain containing 2	0.7266	486.732	439.371	VPS39	Vacuolar protein sorting 39 homolog (S. cerevisiae)	-1.8029	313.746	249.579
ZFAND5	Zinc finger, AN1-type domain 5	0.7262	4445.29	4387.14	HIST1H1C	Histone cluster 1, H1c	-1.8015	1005.32	772.794
LOC441377	Similar to 40S ribosomal protein S26	0.7257	830.193	862.298	NPB	Neuropeptide B	-1.8004	129.134	106.628
DHRS7	Dehydrogenase/reductase (SDR family) member 7	0.7251	4283.69	4105.64	ZFAND3	Zinc finger, AN1-type domain 3	-1.7978	571.256	438.074
GNAS	GNAS complex locus	0.7244	6486.58	5933.31	LOC727752		-1.7971	139.963	116.299
GTF3A	General transcription factor IIIA	0.7242	2900.24	2843.13	LOC651410		-1.7969	135.655	110.942
C18ORF8		0.7232	881.365	824.766	CDK5RAP2	CDK5 regulatory subunit associated protein 2	-1.7958	520.069	375.437
ATM	Ataxia telangiectasia mutated	0.7225	1134.9	1199.15	PRKD2	Protein kinase D2	-1.7951	432.462	341.443
LOC644863		0.7223	4834.18	4873.48	SYMPK	Symplekin	-1.7947	265.992	230.057
CD48	CD48 molecule	0.7222	3117.91	2927.39	RNF138P1	Ring finger protein 138 pseudogene 1	-1.7937	128.791	107.752
SC5DL	Sterol-C5-desaturase (ERG3 delta-5-desaturase homolog, S. cerevisiae)-like	0.7218	394.939	396.198	HS.574298		-1.7923	132.813	105.893
HSD17B11	Hydroxysteroid (17-beta) dehydrogenase 11	0.7217	1894.06	1875.33	TRIM16L	Tripartite motif-containing 16-like	-1.7913	150.622	120.48
ZNF143	Zinc finger protein 143	0.7213	488.068	470.9	HS.564543		-1.7905	130.83	105.799
GABARAPL2	GABA(A) receptor-associated protein-like 2	0.7212	2431.58	2218.3	TMEM79	Transmembrane protein 79	-1.7887	583.887	501.626
LOC730740		0.7202	13717.9	12226	HS.272318		-1.7877	150.587	123.051
YWHAB	Tyrosine 3-monooxygenase/tryptophan 5-monooxygenase activation protein, beta polypeptide	0.7191	5060.13	5009.96	GPR124	G protein-coupled receptor 124	-1.7874	137.031	115.369
CNOT7	CCR4-NOT transcription complex, subunit 7	0.7188	490.207	511.75	FAM154B		-1.787	117.977	94.2438
LTV1	LTV1 homolog (S. cerevisiae)	0.7186	486.459	488.451	VPREB1	Pre-B lymphocyte gene 1	-1.7783	163.069	136.581
LOC644330		0.7184	521.329	509.153	ANKRD56	Ankyrin repeat domain 56	-1.7779	122.001	100.87
LDHB	Lactate dehydrogenase B	0.7176	2202.28	2378.55	CXCL10	Chemokine (C-X-C motif) ligand 10	-1.7775	325.437	255.273
ZFP36	Zinc finger protein 36, C3H type, homolog (mouse)	0.7176	7326.57	6608.04	ACTG2	Actin, gamma 2, smooth muscle, enteric	-1.7774	134.098	110.685
G3BP2	GTPase activating protein (SH3 domain) binding protein 2	0.717	700.726	712.197	RAB11FIP4	RAB11 family interacting protein 4 (class II)	-1.7773	207.596	172.32
CEBPZ	CCAAT/enhancer binding protein zeta	0.7167	1287.8	1288.11	AP2A1	Adaptor-related protein complex 2, alpha 1 subunit	-1.776	221.043	175.788
NSL1	NSL1, MIND kinetochore complex component, homolog (S. cerevisiae)	0.7166	413.677	406.015	WFDC1	WAP four-disulfide core domain 1	-1.7756	128.077	100.996
LIPA	Lipase A, lysosomal acid, cholesterol esterase (Wolman disease)	0.7159	1565.6	1577.68	HS.98274		-1.7742	133.387	109.635
JAZF1	JAZF zinc finger 1	0.7158	586.088	553.244	OR4F6	Olfactory receptor, family 4, subfamily F, member 6	-1.7722	127.647	103.678
SH3BGRL	SH3 domain binding glutamic acid-rich protein like	0.7157	1443.24	1424.98	HS.584187		-1.7722	171.919	140.223
YME1L1	YME1-like 1 (S. cerevisiae)	0.7145	619.483	613.626	HS.574749		-1.7678	148.799	119.283
CTSW	Cathepsin W	0.7138	834.264	813.987	SPATA20	Spermatogenesis associated 20	-1.7663	441.815	400.753
INSIG1	Insulin induced gene 1	0.7135	567.316	541.393	HS.575701		-1.7656	124.043	99.7147
PPP2R3C	Protein phosphatase 2 (formerly 2A), regulatory subunit B'', gamma	0.7128	1133.08	1084.22	LRIT1	Leucine-rich repeat, immunoglobulin-like and transmembrane domains 1	-1.7655	127.637	104.158
EDG1	Endothelial differentiation, sphingolipid G-protein-coupled receptor, 1	0.7127	685.924	703.882	HS.437939		-1.765	130.092	106.619
UGP2	UDP-glucose pyrophosphorylase 2	0.7123	550.872	534.807	OR14C36		-1.7625	131.419	108.118
C11ORF46	Chromosome 11 open reading frame 46	0.7121	543.709	569.764	BLK	B lymphoid tyrosine kinase	-1.7605	394.546	357.731
SH2D1A	SH2 domain protein 1A, Duncan's disease (lymphoproliferative syndrome)	0.712	857.512	873.453	HS.104789		-1.76	127.495	104.911
C14ORF129	Chromosome 14 open reading frame 129	0.7113	418.189	403.574	IFI35	Interferon-induced protein 35	-1.7581	1724.33	1184.44
RBBP5	Retinoblastoma binding protein 5	0.711	486.355	469.197	LOC728181	Hypothetical protein LOC728181	-1.7579	157.59	129
TXK	TXK tyrosine kinase	0.7104	383.655	392.118	LOC147645	Hypothetical protein LOC147645	-1.7557	142.238	116.331
LOC653773	Similar to ribosomal protein L31	0.7099	2214.05	2256.57	HS.169979		-1.7543	134.111	107.627
ZNF217	Zinc finger protein 217	0.7096	1683.47	1694.78	C2ORF16	Chromosome 2 open reading frame 16	-1.7524	137.309	111.336
CTSO	Cathepsin O	0.7088	352.574	337.462	LOC145837	Hypothetical protein LOC145837	-1.7486	135.117	110.107
CA5B	Carbonic anhydrase VB, mitochondrial	0.7077	435.487	443.03	KIAA0329	KIAA0329	-1.7468	217.572	161.891
KLF2	Kruppel-like factor 2 (lung)	0.7075	16602.3	15358.1	HS.583827		-1.7455	126.834	103.961
CCNG2	Cyclin G2	0.7071	433.53	423.124	CAPN13	Calpain 13	-1.7449	126.808	104.205
KIF5B	Kinesin family member 5B	0.7064	390.191	373.321	HS.574785		-1.7445	133.729	109.273
OSBPL11	Oxysterol binding protein-like 11	0.7059	359.724	337.816	HS.143018		-1.7443	550.112	443.999
RBMS1	RNA binding motif, single stranded interacting protein 1	0.7041	650.298	587.785	OAS3	2'-5'-oligoadenylate synthetase 3, 100kDa	-1.7429	525.643	363.496
EEF1B2	Eukaryotic translation elongation factor 1 beta 2	0.7035	4500.95	4748.56	LOC646376		-1.742	136.316	112.929
LOC728973	Similar to 40S ribosomal protein S7 (S8)	0.7034	1058.66	1089.79	LOC440345		-1.7411	405.33	336.129
PLAGL2	Pleiomorphic adenoma gene-like 2	0.7033	792.461	715.146	DUOX2	Dual oxidase 2	-1.7405	126.858	103.825
FLJ11151	Hypothetical protein FLJ11151	0.7029	278.735	251.171	PIM1	Pim-1 oncogene	-1.7386	5300.43	4343.74
UBR2	Ubiquitin protein ligase E3 component n-recognin 2	0.7025	1335.54	1142.72	HS.307772		-1.7378	133.439	109.112
DUSP12	Dual specificity phosphatase 12	0.7022	716.808	735.752	DAAM2	Dishevelled associated activator of morphogenesis 2	-1.7376	246.594	161.716
TMEM140	Transmembrane protein 140	0.701	4264.63	3373.77	LOC652568		-1.7376	133.02	105.274
CLEC12A	C-type lectin domain family 12, member A	0.7006	1460.98	1363.38	LOC646835		-1.7371	132.073	107.791
LYPLAL1	Lysophospholipase-like 1	0.7005	564.508	568.446	HS.577767		-1.7361	127.753	106.29
VNN2	Vanin 2	0.7003	7713.03	6581.03	LONP1	Lon peptidase 1, mitochondrial	-1.7311	375.478	331.823
WBP11	WW domain binding protein 11	0.7	595.268	590.993	HS.563935		-1.7293	142.842	117.542
METAP1	Methionyl aminopeptidase 1	0.6997	903.42	923.604	LOC652554		-1.7292	137.081	112.06
LOC648695		0.6995	406.535	419.517	ARHGAP4		-1.7281	2383.1	1965.71
HS.125056		0.6992	269.472	255.411	FAM39DP	Family with sequence similarity 39, member D pseudogene	-1.7254	670.82	565.735
LOC653226		0.6987	2163.03	2271.5	UPF1	UPF1 regulator of nonsense transcripts homolog (yeast)	-1.7241	574.903	455.032
C4BPA	Complement component 4 binding protein, alpha	0.6985	278.474	194.162	SLITRK1	SLIT and NTRK-like family, member 1	-1.7234	174.722	144.243
ZYG11B	Zyg-11 homolog B (C. elegans)	0.6983	1167.02	1143.53	HS.578248		-1.7195	133.384	110.909
MBNL3	Muscleblind-like 3 (Drosophila)	0.6982	983.891	892.9	SND1	Staphylococcal nuclease and tudor domain containing 1	-1.7172	859.214	712.615
SH3GLB1	SH3-domain GRB2-like endophilin B1	0.6975	2463.54	2005.8	PRIC285	Peroxisomal proliferator-activated receptor A interacting complex 285	-1.717	3333.9	2328.63
RNF103	Ring finger protein 103	0.6971	815.01	771.971	DULLARD	Dullard homolog (Xenopus laevis)	-1.7165	394.904	327.202
KLHL28	Kelch-like 28 (Drosophila)	0.6968	440.211	417.178	HS.550236		-1.7158	137.748	112.371
ZNF746	Zinc finger protein 746	0.6968	1697.14	1535.84	MICALCL	MICAL C-terminal like	-1.7148	306.155	236.566
LOC285074	Hypothetical protein LOC285074	0.6936	688.831	636.077	HS.538567		-1.7142	135.402	109.48
DDX3X	DEAD (Asp-Glu-Ala-Asp) box polypeptide 3, X-linked	0.6936	1586.61	1523.21	FAM118A	Family with sequence similarity 118, member A	-1.7141	247.35	204.156
NOP5/NOP58	Nucleolar protein NOP5/NOP58	0.693	437.197	420.543	LOC401357	Hypothetical LOC401357	-1.7119	2075.25	1542.59
SP3	Sp3 transcription factor	0.6929	340.051	320.802	HS.545112		-1.7118	165.352	134.581
SFRS4	Splicing factor, arginine/serine-rich 4	0.6925	2948.32	2827.79	ABCF3	ATP-binding cassette, sub-family F (GCN20), member 3	-1.7105	217.517	182.928
PLXDC2	Plexin domain containing 2	0.6924	546.385	510.397	PARP14	Poly (ADP-ribose) polymerase family, member 14	-1.7083	1596.4	1188.54
DNAJB6	DnaJ (Hsp40) homolog, subfamily B, member 6	0.6918	1425.79	1376.41	C15ORF28	Chromosome 15 open reading frame 28	-1.7083	449.687	351.464
DUSP6	Dual specificity phosphatase 6	0.6912	574.592	568.21	LOC286076		-1.7071	130.253	106.063
MMD	Monocyte to macrophage differentiation-associated	0.6904	3012.21	2860.5	HS.562927		-1.7056	147.752	119.176
STT3B	STT3, subunit of the oligosaccharyltransferase complex, homolog B (S. cerevisiae)	0.6892	370.257	372.859	HS.129003		-1.7056	114.467	90.8604
LOC648622		0.689	11832.4	12338	CHMP7	CHMP family, member 7	-1.7055	256.583	227.097
PTEN	Phosphatase and tensin homolog (mutated in multiple advanced cancers 1)	0.688	2077.34	1849.83	GPA33	Glycoprotein A33 (transmembrane)	-1.7042	305.193	257.178
HS.282800		0.688	353.009	317.662	HS.553318		-1.7032	136.599	112.024
RNF146	Ring finger protein 146	0.6877	276.835	260.174	C15ORF52	Chromosome 15 open reading frame 52	-1.703	393.768	317.207
PAPOLA	Poly(A) polymerase alpha	0.6875	2204.24	2047.32	LOC646374		-1.703	140.634	114.507
HIGD1A	HIG1 domain family, member 1A	0.6867	846.223	825.742	TXNDC11	Thioredoxin domain containing 11	-1.7028	307.223	240.702
KIDINS220	Kinase D-interacting substrate of 220 kDa	0.6866	840.091	806.48	LOC642387		-1.7021	131.724	107.05
SAMD9	Sterile alpha motif domain containing 9	0.6866	1907.98	1606.8	LOC643382		-1.7015	140.919	116.003
CCND2	Cyclin D2	0.6863	2892.88	2939.83	ITIH4	Inter-alpha (globulin) inhibitor H4 (plasma Kallikrein-sensitive glycoprotein)	-1.7006	171.654	133.952
SERINC1	Serine incorporator 1	0.686	774.711	720.757	FOXC1	Forkhead box C1	-1.6996	157.844	124.829
NINJ1	Ninjurin 1	0.6857	6634.28	5854.64	HS.542713		-1.6995	156.111	124.762
HS.576106		0.6847	1012.36	900.579	HS.562189		-1.6991	135.477	113.282
LPAR1		0.6833	200.198	190.908	HS.546175		-1.6988	133.431	108.344
RNF19B	Ring finger protein 19B	0.6828	608.42	507.413	HSD3B7	Hydroxy-delta-5-steroid dehydrogenase, 3 beta- and steroid delta-isomerase 7	-1.6982	154.676	127.542
KIAA0748	KIAA0748	0.6822	338.187	330.982	HS.512309		-1.6969	131.394	108.375
USP15	Ubiquitin specific peptidase 15	0.6821	610.732	565.169	TMEM119	Transmembrane protein 119	-1.6935	154.679	112.614
LOC643668	Similar to peptidase (prosome, macropain) 26S subunit, ATPase 1	0.682	567.798	572.507	FAM64A	Family with sequence similarity 64, member A	-1.6911	136.083	109.612
EIF5	Eukaryotic translation initiation factor 5	0.6813	400.632	387.453	OAS2	2'-5'-oligoadenylate synthetase 2, 69/71kDa	-1.6906	1557.12	1184.64
BTF3	Basic transcription factor 3	0.6812	9274.43	9090.11	FAM129C	Family with sequence similarity 129, member C	-1.6884	375.872	339.911
TMEM5	Transmembrane protein 5	0.6812	519.753	521.01	SOCS3	Suppressor of cytokine signaling 3	-1.6876	211.329	154.222
PAK1	P21/Cdc42/Rac1-activated kinase 1 (STE20 homolog, yeast)	0.681	1188.49	1072.82	HS.542555		-1.687	140.807	113.835
SSBP1	Single-stranded DNA binding protein 1	0.6807	1290.39	1302.31	LOC642452		-1.6868	150.566	124.881
MCTP2	Multiple C2 domains, transmembrane 2	0.6804	337.048	294.985	HS.207572		-1.6849	130.132	103.714
C14ORF43	Chromosome 14 open reading frame 43	0.6787	475.108	451.521	GPR120	G protein-coupled receptor 120	-1.6848	122.134	101.055
FEZ2	Fasciculation and elongation protein zeta 2 (zygin II)	0.6786	863.578	822.9	HS.572761		-1.6848	151.06	125.046
LYAR	Ly1 antibody reactive homolog (mouse)	0.6781	766.19	778.85	KLK9	Kallikrein-related peptidase 9	-1.6847	117.075	94.1868
SLC2A14		0.6781	271.746	231.426	LOC646708	Similar to cysteine string protein	-1.6828	130.249	109.892
TSC22D1	TSC22 domain family, member 1	0.6778	562.301	516.4	UBE2S	Ubiquitin-conjugating enzyme E2S	-1.6818	118.881	95.7631
PELI2	Pellino homolog 2 (Drosophila)	0.6775	975.723	908.506	LOC647315		-1.6805	138.256	112.062
SNURF		0.6773	669.803	698.848	LOC651315		-1.68	126.455	101.522

## Sheet: ttest top genes
Gene	Description	t-test p-value
TM9SF1	Transmembrane 9 superfamily member 1	1.34155e-10
SGPL1	Sphingosine-1-phosphate lyase 1	1.52142e-10
MTHFD1	Methylenetetrahydrofolate dehydrogenase (NADP+ dependent) 1, methenyltetrahydrofolate cyclohydrolase, formyltetrahydrofolate synthetase	3.72753e-10
LARP2	La ribonucleoprotein domain family, member 2	9.98469e-10
SLC25A17	Solute carrier family 25 (mitochondrial carrier; peroxisomal membrane protein, 34kDa), member 17	1.60666e-09
NOC4L	Nucleolar complex associated 4 homolog (S. cerevisiae)	1.65815e-09
HS.543863		2.48497e-09
DNAJB12	DnaJ (Hsp40) homolog, subfamily B, member 12	3.93065e-09
TRAF6	TNF receptor-associated factor 6	4.24139e-09
HIST1H4K	Histone cluster 1, H4k	4.49515e-09
FLJ44606	Hypothetical gene supported by AK126569	4.5457e-09
RACGAP1	Rac GTPase activating protein 1	4.67458e-09
HTRA2	HtrA serine peptidase 2	6.92587e-09
LRRC29	Leucine rich repeat containing 29	7.86991e-09
ZNF436	Zinc finger protein 436	8.51413e-09
MAN1A2	Mannosidase, alpha, class 1A, member 2	8.91675e-09
ANKRD16	Ankyrin repeat domain 16	1.08024e-08
HS.537611		1.09383e-08
ADAL	Adenosine deaminase-like	1.16534e-08
HS.554608		1.16542e-08
GPHN	Gephyrin	1.17404e-08
TADA3L	Transcriptional adaptor 3 (NGG1 homolog, yeast)-like	1.30757e-08
CELSR1	Cadherin, EGF LAG seven-pass G-type receptor 1 (flamingo homolog, Drosophila)	1.4844e-08
AGPAT6	1-acylglycerol-3-phosphate O-acyltransferase 6 (lysophosphatidic acid acyltransferase, zeta)	1.65746e-08
HR	Hairless homolog (mouse)	1.65888e-08
MS4A4A	Membrane-spanning 4-domains, subfamily A, member 4	1.71566e-08
LOC284672		1.72229e-08
SCFD2	Sec1 family domain containing 2	1.94397e-08
ACOX2	Acyl-Coenzyme A oxidase 2, branched chain	1.95166e-08
PSCD2	Pleckstrin homology, Sec7 and coiled-coil domains 2 (cytohesin-2)	2.0306e-08
KIAA0406	KIAA0406	2.17093e-08
C20ORF7	Chromosome 20 open reading frame 7	2.19873e-08
KCTD8	Potassium channel tetramerisation domain containing 8	2.24632e-08
OPRS1	Opioid receptor, sigma 1	2.45065e-08
HS.104792		2.47679e-08
ARL5B	ADP-ribosylation factor-like 5B	2.50431e-08
GUF1	GUF1 GTPase homolog (S. cerevisiae)	2.68444e-08
CAMK2D	Calcium/calmodulin-dependent protein kinase (CaM kinase) II delta	2.79655e-08
FAM125B	Family with sequence similarity 125, member B	2.93087e-08
NY-SAR-48	Sarcoma antigen NY-SAR-48	3.12194e-08
LOC652568		3.17595e-08
DERL3	Der1-like domain family, member 3	3.21187e-08
HS.565402		3.32504e-08
ECE2	Endothelin converting enzyme 2	3.40024e-08
LOC96610	Hypothetical gene LOC96610	3.49265e-08
LOC728441		3.50237e-08
C10ORF141		3.63151e-08
DTNBP1	Dystrobrevin binding protein 1	3.71952e-08
DAG1	Dystroglycan 1 (dystrophin-associated glycoprotein 1)	4.79841e-08
TOP1	Topoisomerase (DNA) I	4.94761e-08
TBX19	T-box 19	5.30606e-08
HS.46555		5.32542e-08
CCDC137	Coiled-coil domain containing 137	5.36661e-08
SLIC1	Selectin ligand interactor cytoplasmic-1	5.51111e-08
USP28	Ubiquitin specific peptidase 28	5.78339e-08
OPA3	Optic atrophy 3 (autosomal recessive, with chorea and spastic paraplegia)	6.02858e-08
PCK2	Phosphoenolpyruvate carboxykinase 2 (mitochondrial)	6.10651e-08
LOC729776	Hypothetical protein LOC729776	6.18143e-08
GALR2	Galanin receptor 2	6.30635e-08
HS.582985		6.65716e-08
KATNAL1	Katanin p60 subunit A-like 1	6.73773e-08
ENOX2	Ecto-NOX disulfide-thiol exchanger 2	6.77636e-08
C3ORF18	Chromosome 3 open reading frame 18	6.89072e-08
ZNF197	Zinc finger protein 197	6.90004e-08
RELL2	RELT-like 2	6.91641e-08
PRNPIP	Prion protein interacting protein	7.20084e-08
LETM1	Leucine zipper-EF-hand containing transmembrane protein 1	7.23452e-08
ZNF618	Zinc finger protein 618	7.85595e-08
ARNT2	Aryl-hydrocarbon receptor nuclear translocator 2	8.01342e-08
C21ORF70	Chromosome 21 open reading frame 70	8.06239e-08
HS.545527		8.20215e-08
LOC654002		8.30965e-08
AP1S1	Adaptor-related protein complex 1, sigma 1 subunit	8.4541e-08
FLJ37453	Hypothetical protein LOC645580	8.69412e-08
ZNF16	Zinc finger protein 16	8.79709e-08
LOC652803		8.85796e-08
NHLRC2	NHL repeat containing 2	8.93191e-08
C21ORF69		9.0246e-08
HS.544657		9.16799e-08
SETD4	SET domain containing 4	9.32201e-08
NCAPH2	Non-SMC condensin II complex, subunit H2	9.32437e-08
RANBP3	RAN binding protein 3	9.68271e-08
POLQ	Polymerase (DNA directed), theta	9.68669e-08
LOC728944		9.84566e-08
PLEC1	Plectin 1, intermediate filament binding protein 500kDa	9.86496e-08
POPDC2	Popeye domain containing 2	9.88768e-08
GPR19	G protein-coupled receptor 19	1.01399e-07
GGCX	Gamma-glutamyl carboxylase	1.03138e-07
HS.212086		1.06992e-07
GMPPB	GDP-mannose pyrophosphorylase B	1.10005e-07
HS.556466		1.12659e-07
MXRA5	Matrix-remodelling associated 5	1.14501e-07
HS.127509		1.15611e-07
C19ORF28	Chromosome 19 open reading frame 28	1.16158e-07
BAD	BCL2-antagonist of cell death	1.20864e-07
HS.528854		1.21155e-07
HELLS	Helicase, lymphoid-specific	1.23464e-07
RRAGB	Ras-related GTP binding B	1.24025e-07
ANGPTL4	Angiopoietin-like 4	1.29329e-07
FBXO4	F-box protein 4	1.31524e-07
